# Supplementary material for: Tuscan Varieties of Sweet Cherry Are Rich Sources of Ursolic and Oleanolic Acid: Protein Modeling Coupled to Targeted Gene Expression and Metabolite Analyses
Source: Molecules. 2019 Apr 22;24(8):1590. doi: 10.3390/molecules24081590 (PMC6515059; doi:10.3390/molecules24081590)
Supplement: Supplementary file 1 [file molecules-24-01590-s001.zip]

Archive with 3 entries (2 files):
- molecules-471845-final-SM/
- molecules-471845-final-SM/molecules-471845-final-Figure S1-SM.pdf
- molecules-471845-final-SM/molecules-471845-final-SM.pdf
